# Supplementary material for: Functional morphology of the Cambrian archaeocyath sponge Yukonensis
Source: PLoS One. 2026 May 11;21(5):e0347476. doi: 10.1371/journal.pone.0347476 (PMC13160350; doi:10.1371/journal.pone.0347476)
Supplement: S1 Table — The mesh sensitivity test was conducted using Spine Model C at a 0º angle at an inlet velocity of 0.2 m s-1. These conditions were chosen since they represent the most computationally intensive simulation among all three spine models. The selected mesh (Mesh 3) had ‘Finer’ near field flow domains and floor boundary, with the spine ridge boundary being ‘Extra Fine’. The highlighted mesh was selected. These mesh parameters were also applied to the studies for Spine Models A and B. (XLSX) [file pone.0347476.s001.xlsx]

## Sheet: Sheet1
Region	Mesh Name	FF Domain	NF Domain	Surfaces	Yukonensis OW	Ridges	Velocity (ms-1)	Angle(°)	Solution Time
Spine C	Mesh 1	Coarse	Normal	Normal	Fine	Fine	0.2	0	7m 34s
Spine C	Mesh 2	Normal	Fine	Fine	Finer	Finer	0.2	0	10m 20s
Spine C	Mesh 3	Normal	Finer	Finer	Finer	Extra Fine	0.2	0	1h 39m
Spine C	Mesh 4	Normal	Min 0.005 mm	Finer	Finer	Min 0.003 mm	0.2	0	59m 7s
