# Supplementary material for: Functional morphology of the Cambrian archaeocyath sponge Yukonensis
Source: PLoS One. 2026 May 11;21(5):e0347476. doi: 10.1371/journal.pone.0347476 (PMC13160350; doi:10.1371/journal.pone.0347476)
Supplement: S2 Table — Analysis was conducted on the narrow macroscopic model at an inlet velocity of 0.2 m s-1. For this test, four meshes were created, with Mesh 3 chosen for the studies. Mesh settings for all boundaries of the far field flow domain were set to be ‘Normal’, while the far field floor for Mesh 3 was prescribed the pre-defined ‘Fine’ settings. The near field domain boundaries, except for the floor, had a pre-defined resolution of ‘Finer’. The surfaces of the model and near field floor were given a pre-defined resolution of ‘Finer’. Each tumulus was selected and given a custom minimum element size of 0.02 mm. The thorny corolla was given a parameter of ‘Extra Fine’. The pores of the model were given a custom minimum value of 0.08 mm with the remaining element size parameters being the pre-defined ‘Finer’ values. The highlighted mesh (Mesh 3) was selected. (XLSX) [file pone.0347476.s002.xlsx]

## Sheet: Sheet1
Region	Mesh Name	FF Domain	NF Domain	Wake Domain	FF Floor	Tumuli	Pores	NF Floor+Segments	Crowns	Solution Time
Full Body	Mesh 1	Normal	Normal	Normal	Fine	Finer	Fine	Fine	Fine	3h 7m
Full Body	Mesh 2	Normal	Fine	Fine	Fine	Extra Fine	Finer	Finer	Finer	42m 59s
Full Body	Mesh 3	Normal	Finer	Finer	Fine	Custom-Minimum Element Size: 0.02 mm	Custom-Minimum Element Size: 0.08 mm	Finer	Extra Fine	54m 30 s
Full Body	Mesh 4	Normal	Extra Fine	Finer	Fine	Extremely Fine	Extra Fine	Extra Fine	Extremely Fine	6h 11m
