# Supplementary material for: Functional morphology of the Cambrian archaeocyath sponge Yukonensis
Source: PLoS One. 2026 May 11;21(5):e0347476. doi: 10.1371/journal.pone.0347476 (PMC13160350; doi:10.1371/journal.pone.0347476)
Supplement: S3 Table — Rho is the fluid density (kg m-3), µ is the dynamic viscosity (kg s-1 m-1), and U is the depth-averaged inlet velocity (0.2 m s-1). L is the length of the segment being measured in meters. Re is the final Reynolds Number and the regime is whether the system is laminar, transitional, or turbulent. (XLSX) [file pone.0347476.s003.xlsx]

## Sheet: Sheet1
Segment	r (kg m-3)	µ (kg s-1 m-1)	U (m s-1)	L (m)	Re	Re Regime
Spine Length	1000	0.001	0.01	0.0025	25	Laminar
Spine Length	1000	0.001	0.03	0.0025	75	Laminar
Spine Length	1000	0.001	0.05	0.0025	125	Laminar
Spine Length	1000	0.001	0.2	0.0025	500	Laminar
Cup Height	1000	0.001	0.01	0.003	30	Laminar
Cup Height	1000	0.001	0.03	0.003	90	Laminar
Cup Height	1000	0.001	0.05	0.003	150	Laminar
Cup Height	1000	0.001	0.2	0.003	600	Laminar
Total Full Body Height	1000	0.001	0.01	0.012	120	Laminar
Total Full Body Height	1000	0.001	0.03	0.012	360	Laminar
Total Full Body Height	1000	0.001	0.05	0.012	600	Laminar
Total Full Body Height	1000	0.001	0.2	0.012	2400	Transitional
Full Body Domain Length	1000	0.001	0.01	0.12	1200	Transitional
Full Body Domain Length	1000	0.001	0.03	0.12	3600	Transitional
Full Body Domain Length	1000	0.001	0.05	0.12	6000	Transitional
Full Body Domain Length	1000	0.001	0.2	0.12	24000	Transitional
Spine Domain	1000	0.001	0.01	0.00425	42.5	Laminar
Spine Domain	1000	0.001	0.03	0.00425	127.5	Laminar
Spine Domain	1000	0.001	0.05	0.00425	212.5	Laminar
Spine Domain	1000	0.001	0.2	0.00425	850	Laminar
